# Supplementary material for: Integrated Microbiome and Metabolomic Analysis Reveal Responses of Rhizosphere Bacterial Communities and Root exudate Composition to Drought and Genotype in Rice (Oryza sativa L.)
Source: Rice (N Y). 2023 Apr 11;16:19. doi: 10.1186/s12284-023-00636-1 (PMC10090257; doi:10.1186/s12284-023-00636-1)
Supplement: Supplementary file 1 — Additional file 1: Table S1. Effects of drought and genotype on alpha diversity of rhizosphere bacterial communities. Table S2. Effects of drought and genotype on relative abundances (%) of the dominated bacterial phyla. Table S3. Significant tests of drought and genotype on metabolomic properties of root exudates. [file 12284_2023_636_MOESM1_ESM.xlsx]

## Sheet: Table S1
Table S1 Effects of drought and genotype on alpha diversity of rhizosphere bacterial communities.
Genotype	Treatment	Sobs	Chao 1	Shannon
Nipponbare	Control	3580 ± 79 a	4936.41 ± 126.19 a	6.90 ± 0.03 ab
	Drought	3500 ± 92 a	4884.26 ± 160.69 a	6.86 ± 0.02 b
Luodao 998	Control	3547 ± 22 a	4734.52 ± 76.40 a	6.97 ± 0.05 a
	Drought	3642 ± 129 a	4992.62 ± 207.71 a	6.96 ± 0.07 a
Analysis of variance (ANOVA)
Treatment (T)		ns	ns	ns
Genotype (G)		ns	ns	*
T×G		ns	ns	ns
Results are reported as means ± SD (n = 3). Different letters (p < 0.05) and asterisks (*p < 0.05) indicate significant differences as defined by two-way ANOVA with LSD test. “ns” means non-significant difference. SD, standard deviation.

## Sheet: Table S2
Table S2 Effects of drought and genotype on relative abundances (%) of the dominated bacterial phyla.
Phylum	Treatment (T)			Genotype (G)			T	G	T×G
	Control	Drought		Nipponbare	Luodao 998
Proteobacteria	21.72	20.98		19.7	23		ns	ns	ns
Chloroflexi	21.44	19.36		20	20.8		ns	ns	ns
Actinobacteria	15.53	20.69		20.53	15.68		**	**	**
Acidobacteria	13.13	12.94		12.77	13.29		ns	ns	ns
Firmicutes	7.34	4.16		6.22	5.29		**	ns	**
Bacteroidetes	6.13	5.28		5.98	5.42		ns	ns	**
Gemmatimonadetes	2.72	3.15		2.79	3.08		*	ns	*
Patescibacteria	2.47	3.3		2.65	3.12		**	**	**
Verrucomicrobia	1.64	1.99		1.73	1.91		ns	ns	ns
Planctomycetes	1.59	1.67		1.69	1.56		ns	ns	ns
Nitrospirae	1.33	1.19		1.11	1.41		ns	*	*
Armatimonadetes	1.19	1.14		1.11	1.22		ns	ns	*
Cyanobacteria	0.8	1.01		0.86	0.95		ns	ns	ns
Asterisks indicate significant differences as defined by two-way ANOVA with LSD test (*p < 0.05 and **p < 0.01). “ns” means non-significant difference.

## Sheet: Table S3
Table S3 Significant tests of drought and genotype on metabolomic properties of root exudates.
Source	df	Sums of squares	Mean squares	F.Model	R2	p
Treatment	1	0.03026	0.030258	12.9263	0.31391	0.001**
Genotype	1	0.02733	0.027333	11.6764	0.28355	0.001**
Interaction	1	0.02007	0.020075	8.5759	0.20826	0.001**
Residuals	8	0.01873	0.002341		0.19428
Total	11	0.09639			1
Asterisks indicate significant differences as defined by PERMANOVA test (**p < 0.01). df, degrees of freedom.
